# Supplementary material for: Functional Characterization of Eccyp307a1 in Early Ovary Development of Exopalaemon carinicauda
Source: Int J Mol Sci. 2026 Feb 2;27(3):1481. doi: 10.3390/ijms27031481 (PMC12898358; doi:10.3390/ijms27031481)
Supplement: Supplementary file 1 [file ijms-27-01481-s001.zip]

Archive with 1 entries (1 files):
- ijms-4107527-supplementary.pdf
